# Supplementary material for: Heavy mineral variations in mid‐Carboniferous deltaic sandstones: Records of a pre‐depositional sediment history?
Source: Depos Rec. 2020 Dec 12;7(1):52–63. doi: 10.1002/dep2.128 (PMC7986101; doi:10.1002/dep2.128)
Supplement: Supplementary file 1 — Table S1 [file DEP2-7-52-s001.xlsx]

## Sheet: Sheet1
Sample		At	Ap	Cr	Ct	Ep	Gt	Mo	Ru	To	Zr	total	count	ATi	count	RuZi	count	CZi	count	ZTR
Liscannor	101	0.7	21.3	0.7	-	-	-	-	3.3	43.3	30.7	100	150	33	97	9.8	51	2.1	47	77.3
	106	1.5	12	1	0.5	-	-	-	6.5	37.5	41	100	200	24	100	13	115	2.9	103	85
	107	-	33	-	-	1.1	1.1	-	4.5	21.6	38.7	100	88	60.4	48	10.5	38	0	34	64.8
	108	0.5	22	2	-	-	-	-	5	32.5	38	100	200	41	200	8.7	219	2.9	206	75.5
Killard	204	1.5	16	0.5	-	-	-	-	4	35.5	42.5	100	200	30.8	156	9.9	111	2	102	82
	206	-	10.5	0.5	-	-	-	0.5	5	12	71.5	100	200	43.5	200	7	215	0.5	201	88.5
	208	1	20	0.5	-	-	-	-	9	50	19.5	100	200	25.5	200	27.9	208	1.1	175	78.5
	212	1	17.5	0.5	-	-	-	-	9	40.5	31.5	100	200	30	200	26.8	205	1	202	81
	214	-	7.5	8.5	-	-	-	-	5.5	13	65.5	100	200	45	100	9.1	220	11.1	225	84
	216	0.5	19	-	-	-	-	-	8.5	21	51	100	200	45	200	11.5	226	0	200	80.5
	217	1	20.5	1.5	-	-	-	0.5	4	26	46.5	100	200	47	200	7	215	2	204	76.5
	219	1	10.5	1	0.5	-	-	-	8	15.5	63.5	100	200	41.5	200	9.9	222	1.5	203	87
Kilkee	301	1.3	21.8	-	-	-	-	-	4.5	45.5	26.9	100	156	32.4	105	14.3	49	0	42	76.9
	303	-	20.5	-	2	-	-	0.5	5	56	16	100	200	26.5	200	22.1	104	0	81	77
	304	-	26	1	-	-	-	-	11.5	46	15.5	100	200	32	200	32.5	77	5.5	55	73
	306	1.9	14.4	-	0.6	-	0.6	-	8.8	56.8	16.9	100	160	20.2	114	34.1	41	0	27	82.5
	308	0.5	34.5	-	-	-	-	-	1	54	10	100	200	38	200	13.2	38	0	33	65
	102	no detrital heavy minerals: all mica, chlorite and opaques
	104	no detrital heavy minerals: all mica, chlorite and opaques
	105	no detrital heavy minerals: all mica, chlorite, opaques and carbonate
	307	no detrital heavy minerals: all carbonate and opaques
At: Anatase; Ap: Apatite; Cr: Chrome spinel; Ct: Chloritoid; Ep: Epidote; Gt: Garnet; Mo: Monazite; Ru: Rutile; To: Tourmaline; Zr: Zircon
ATi: Apatite-tourmaline index; RuZi: Rutile-zircon index; CZi: Chrome spinel-zircon index; ZTR: Zircon-tourmaline-rutile index
